# Supplementary material for: Targeting USP47 overcomes tyrosine kinase inhibitor resistance and eradicates leukemia stem/progenitor cells in chronic myelogenous leukemia
Source: Nat Commun. 2021 Jan 4;12:51. doi: 10.1038/s41467-020-20259-0 (PMC7782553; doi:10.1038/s41467-020-20259-0)
Supplement: Supplementary file 4 — Source Data [file 41467_2020_20259_MOESM4_ESM.xlsx]

## Sheet: Figure 1a
USP1	USP2	USP3	USP4	USP5	USP6	USP7	USP8	USP9X	USP9Y	USP10	USP11	USP12	USP13	USP14	USP16	USP18	USP19	USP20	USP21	USP22	USP24	USP25	USP27	USP28	USP33	USP36	USP37	USP39	USP41	USP44	USP45	USP46	USP47
1.32858	0.665036	0.692964	1.06679	1.04004	1.18417	1.0001	1.73333	3.71634	0.680131	0.525831	0.351381	0.276373	0.0322152	1.3333	0.31584	1.5039	0.110529	1.21029	0.232052	0.934503	1.76703	4.21279	0.144976	3.16602	2.88504	4.37441	0.879713	5.7502	1.47409	1.06315	1.87829	8.855	16.6426
0.92073	0.78509	0.902423	1.61192	0.805108	0.611519	1.01333	1.09248	2.38385	0.866103	1.06025	0.523382	0.555141	0.623666	2.55696	1.16982	0.617266	0.0714488	0.793122	0.561372	1.16727	1.35897	0.905342	3.68345	3.3545	2.49399	1.67578	0.155244	1.4173	3.27708	0.541879	0.847152	5.27534	10.6464
2.7124	0.102395	1.11691	0.941056	1.04814	0.861698	1.00117	1.11791	5.70292	1.47746	0.311287	0.246301	0.457761	0.0699816	3.2846	0.24783	0.438984	0.254297	0.716714	0.320202	0.937398	0.984512	0.872435	0.314934	0.647372	0.408109	5.96368	0.264827	4.39708	0.140004	1.85557	0.351871	0.358609	18.9565
1.87555	0.645492	1.01265	1.6936	0.72912	1.21307	1.23394	4.20204	1.91141	0.810751	2.23141	0.703075	0.317418	0.119061	2.1023	0.530437	0.923407	0.759298	1.5356	1.07651	0.736959	0.353261	2.58826	6.5373	4.69384	2.27902	4.74268	0.870795	5.01542	0.836858	0.663146	0.200692	8.66024	18.6354
1.4608	1.41142	0.612617	0.525569	0.115251	0.364047	1.28703	2.97679	1.93226	1.00693	0.188594	0.666946	0.792031	1.63277	2.82971	0.884407	2.89476	0.763828	0.664796	0.00533595	0.850464	0.71119	0.594587	0.586321	0.531874	1.55306	1.22941	0.334867	0.926103	0.999972	0.777524	0.239809	0.201223	11.2161
USP49	USP52	USP53	JOSD1	JOSD2	OTUD3	OTUD4	OTUD7A	OTUD5	OTUB1	OTUB2	OTUD7B	UCHL1	UCHL3	UCHL5	COPS5	COPS6	PSMD7	PSMD14	USPL1	CYLD	EIF3F	EIF3H	MYSM1	MPND	PRPF8	TRABID	HIML	AMSH
0.358208	0.322946	0.686954	0.767095	1.09725	1.01238	0.0875108	0.00977888	1.13287	0.552275	1.24728	0.744658	1.96088	1.64021	0.494383	0.872301	1.21834	4.3532	7.39353	2.7401	1.15458	0.368046	0.365969	1.17426	0.29525	0.970529	0.384634	4.56826	1.49534
0.0138172	0.934732	3.84326	1.30781	0.665085	0.00720198	1.46245	0.669024	0.25855	1.3894	4.49538	1.81511	2.49971	1.35506	7.24211	0.0223783	0.00230879	0.695249	0.268858	0.00133828	0.574097	0.57384	0.16604	0.433586	0.172801	0.00214665	0.294359	1.98127	0.318088
0.13981	0.0733198	0.101751	0.413691	1.17913	0.0122857	0.0073051	0.0212428	1.72717	1.40234	6.64078	0.00561351	4.11774	3.55485	0.0497626	0.991286	1.51401	5.03238	9.0948	1.84628	1.24743	0.308428	0.413291	3.35586	0.475328	2.24817	0.421625	0.206728	3.26044
0.0610926	0.481575	6.81065	0.848783	0.735559	3.29143	0.549789	0.012116	0.502582	0.545048	1.80733	1.16462	3.18204	1.82092	8.22996	0.256375	0.135031	0.590337	0.112349	0.257456	0.205729	0.273085	0.309073	0.1799	0.161361	0.200728	0.383687	0.0519828	0.130907
0.0160638	0.533602	0.292748	1.27487	0.625679	0.008373	0.150826	0.0144775	0.121742	0.5254	5.15896	2.41215	1.38034	2.93498	1.70787	1.36515	2.73863	2.81451	3.79115	2.76754	0.765359	0.441596	0.495066	1.58288	0.465922	1.92902	0.545158	4.54315	5.27678

## Sheet: Figure 1e
	scramble	BCR-ABL shRNA
	1	0.435275
	1.01396	0.482968
	0.986233	0.441352

## Sheet: Figure 2a
		day	NC			Sh1			Sh2
	K562	0	2	3.2	3.9	2	3.2	3.1	2	3.2	3.1
		1	3.2	4.5	5.6	3.1	4.1	4.5	2.8	3.4	3.9
		3	6.7	7.2	9.2	4.6	4.9	5.8	3.4	4.4	4.1
		5	13.6	15.9	17.1	5.9	6.8	7.9	5.1	6.4	5.9
		7	22.3	25.2	27.8	8.9	10.1	12.8	6.2	8.4	7.9
			NC			Sh1			Sh2
	K562R	0	2	2.3	1.9	2.1	2	2.1	2	2.1	1.95
		1	3.2	3.9	2.8	2.9	2.8	3.1	2.9	2.6	2.4
		3	5.5	4.9	4.2	3.6	2.8	3.5	3.6	3.4	3
		5	7.5	8.2	6.3	4.1	4.3	4.7	3.9	3.8	4.1
		7	10.9	12.9	10.8	5.2	4.3	5.9	5.2	4.3	4.2
			NC			Sh1			Sh2
	KBM5T315I	0	2.36	2.31	2.4	2.16	2.31	2.35	2.54	2.61	2.51
		1	3.68	3.89	3.82	2.91	2.82	2.16	2.35	2.61	2.52
		3	6.89	6.85	6.21	4.25	4.32	3.15	3.68	3.45	3.39
		5	12.9	12.5	10.4	6.25	6.39	7.15	6.88	4.45	4.39
		7	21.6	24.3	18.6	8.45	8.32	7.95	8.68	6.45	6.39

## Sheet: Figure 2b
K562	Scr			sh1			sh2
	1.75	2.35	2.67	7	7.98	7.81	10	9.54	10.45
	71	70.24	70.45	62.94	63.23	62.31	60.87	59.04	60.21
	20.12	19.65	19.36	18.06	16.45	17.12	16.13	17.68	15.56
	7.13	7.76	7.52	12	12.34	12.76	13	13.74	13.78
K562R	Scr			sh1			sh2
	2.05	2.34	2.63	10.52	9.69	10.11	11.32	10.51	9.65
	59.89	61.21	62.51	51.32	48.95	50.14	42.25	43.24	44.23
	24.01	22.59	21.18	16.14	17.85	17.04	18.22	17.55	16.87
	14.05	13.86	13.68	22.02	23.51	22.71	28.21	28.7	29.25
KBM5T315I	Scr			sh1			sh2
	2.96	3.26	3.56	12.25	13.31	14.45	14.43	13.84	15.25
	59.85	60.82	61.78	45.81	45.52	45.23	40.25	38.79	37.31
	25.14	24.75	24.36	18.51	17.86	17.21	17.51	17.65	17.69
	12.05	11.17	10.3	23.43	23.31	23.11	27.81	28.82	29.75

## Sheet: Figure 2c
K562	Ctrl shRNA	sh1	sh2
	1.1235	1.8565	2.1321
	0.9854	1.4621	1.8123
	0.9956	1.6623	2.3023
K562R	Ctrl shRNA	sh1	sh2
	1.0235	1.6765	2.1321
	0.9954	1.7621	2.5123
	0.9856	1.9623	2.0023
KBM5T315I	Ctrl shRNA	sh1	sh2
	1.0235	1.8675	2.863
	0.9954	1.9626	1.9656
	0.9856	1.7623	2.5432

## Sheet: Figure 2d
		Ctrl shRNA	sh1	sh2
	mRNA	1.05336	0.32197	0.200963
		0.949342	0.230344	0.292194
		0.95067	0.453554	0.114244

## Sheet: Figure 2e
			Ctrl shRNA	sh1	sh2
		Cell viability	102.65	100.25	95.16
			100.25	104.3	104.3
			97.11	97.86	113.59

## Sheet: Figure 2f
		Ctrl shRNA	sh1	sh2
	colony	324	359	300
		358	384	315
		301	320	365

## Sheet: Figure 3b
	WT	USP47-/-
	6.74	6.89
	7.23	7.14
	6.21	6.53
	6.15	7.21
	6.17	5.85
	5.86	5.36

## Sheet: Figure 3c
	Usp47+/+	Usp47-/-
percentage	0.35	0.37
	0.37	0.35
	0.28	0.3

[truncated: 69 more sheets: Figure 3d, Figure 3e, Figure 3i, Figure 4a, Figure 4c, Figure 4g, Figure 4h, Figure 5b, Figure 5c, Figure 5d, Figure 5e, Figure 5f, Figure 5g, Figure 5h, Figure 5i, Figure 5j, Figure 5k, Figure 5l, Figure 6a, Figure 6b …]
